# Supplementary material for: Systematic review of the diagnostic accuracy of thick smear compared to polymerase chain reaction for pregnancy-associated malaria, 2010-2022
Source: Rev Peru Med Exp Salud Publica. 2022 Sep 30;39(3):302–11. doi: 10.17843/rpmesp.2022.393.11739 (PMC11397769; doi:10.17843/rpmesp.2022.393.11739)
Supplement: Supplementary files. — Supplementary material. [file rpmesp-39-03-11739-s001.zip]

Archive with 4 entries (3 files):
- AO11739_MS/
- AO11739_MS/Material suplementario 1_PRISMA DTA Checklist.pdf
- AO11739_MS/Material suplementario 2.docx
- AO11739_MS/Material suplementario 3.xlsx
