# Supplementary material for: Systematic review of the diagnostic accuracy of thick smear compared to polymerase chain reaction for pregnancy-associated malaria, 2010-2022
Source: Rev Peru Med Exp Salud Publica. 2022 Sep 30;39(3):302–11. doi: 10.17843/rpmesp.2022.393.11739 (PMC11397769; doi:10.17843/rpmesp.2022.393.11739)
Supplement: Supplementary files. — Supplementary material. [file rpmesp-39-03-11739-s001.zip › AO11739_MS/Material suplementario 3.xlsx]

## Sheet: Sintaxis
PubMed	Número de artículos identificados
((((Malaria[Title/Abstract] OR Plasmodium[Title/Abstract] OR Paludism[Title/Abstract])) AND ((pregnancy[Title/Abstract] OR gestation[Title/Abstract]))) AND ((PCR[Title/Abstract] AND (TBS[Title/Abstract] OR microscopic[Title/Abstract] OR microscopy[Title/Abstract])))) AND ((validity[Title/Abstract] OR utility[Title/Abstract]))	0
(((Malaria[Title/Abstract] OR Plasmodium[Title/Abstract] OR Paludism[Title/Abstract]) AND (pregnancy[Title/Abstract] OR gestation[Title/Abstract])) AND (PCR[Title/Abstract] AND (TBS[Title/Abstract] OR microscopic[Title/Abstract] OR microscopy[Title/Abstract]))) AND (sensitivity[Title/Abstract] OR specificity[Title/Abstract])	15
(((Malaria[Title/Abstract] OR Plasmodium[Title/Abstract] OR Paludism[Title/Abstract]) AND (placenta[Title/Abstract])) AND (PCR[Title/Abstract] AND (TBS[Title/Abstract] OR microscopic[Title/Abstract] OR microscopy[Title/Abstract]))) AND (validity[Title/Abstract] OR utility[Title/Abstract])	0
(((Malaria[Title/Abstract] OR Plasmodium[Title/Abstract] OR Paludism[Title/Abstract]) AND (placenta[Title/Abstract])) AND (PCR[Title/Abstract] AND (TBS[Title/Abstract] OR microscopic[Title/Abstract] OR microscopy[Title/Abstract]))) AND (sensitivity[Title/Abstract] OR specificity[Title/Abstract])	5
(((Malaria[Title/Abstract] OR Plasmodium[Title/Abstract] OR Paludism[Title/Abstract]) AND (congenita[Title/Abstract])) AND (PCR[Title/Abstract] AND (TBS[Title/Abstract] OR microscopic[Title/Abstract] OR microscopy[Title/Abstract]))) AND (validity[Title/Abstract] OR utility[Title/Abstract])	0
(((Malaria[Title/Abstract] OR Plasmodium[Title/Abstract] OR Paludism[Title/Abstract]) AND (congenita[Title/Abstract])) AND (PCR[Title/Abstract] AND (TBS[Title/Abstract] OR microscopic[Title/Abstract] OR microscopy[Title/Abstract]))) AND (sensitivity[Title/Abstract] OR specificity[Title/Abstract])	0
Scielo
(ab:( Malaria OR Plasmodium OR Paludism )) AND (ab:(pregnancy OR gestation )) AND (ab:(PCR AND (TBS OR microscopic OR microscopy) )) AND (ab:(validity OR utility ))	0
(ab:( Malaria OR Plasmodium OR Paludism )) AND (ab:(pregnancy OR gestation )) AND (ab:(PCR AND (TBS OR microscopic OR microscopy) )) AND (ab:(sensitivity OR specificity ))	0
(ab:( Malaria OR Plasmodium OR Paludism )) AND (ab:(placenta )) AND (ab:(PCR AND (TBS OR microscopic OR microscopy) )) AND (ab:(validity OR utility ))	0
(ab:( Malaria OR Plasmodium OR Paludism )) AND (ab:(placenta )) AND (ab:(PCR AND (TBS OR microscopic OR microscopy) )) AND (ab:(sensitivity OR specificity ))	0
(ab:( Malaria OR Plasmodium OR Paludism )) AND (ab:(congenita)) AND (ab:(PCR AND (TBS OR microscopic OR microscopy) )) AND (ab:(validity OR utility ))	0
(ab:( Malaria OR Plasmodium OR Paludism )) AND (ab:(congenita)) AND (ab:(PCR AND (TBS OR microscopic OR microscopy) )) AND (ab:(sensitivity OR specificity ))	0
Science Direct
Title. abstract. keywords: (Malaria OR Plasmodium OR Paludism)(pregnancy OR gestation)((PCR AND (TBS OR microscopic OR microscopy))(validity OR utility)	0
Title. abstract. keywords: (Malaria OR Plasmodium OR Paludism)(pregnancy OR gestation)((PCR AND (TBS OR microscopic OR microscopy))(sensitivity OR specificity)	2
Title. abstract. keywords: (Malaria OR Plasmodium OR Paludism)(placenta )((PCR AND (TBS OR microscopic OR microscopy))(validity OR utility)	0
Title. abstract. keywords: (Malaria OR Plasmodium OR Paludism)(placenta)((PCR AND (TBS OR microscopic OR microscopy))(sensitivity OR specificity)	2
Title. abstract. keywords: (Malaria OR Plasmodium OR Paludism)(congenita)((PCR AND (TBS OR microscopic OR microscopy))(validity OR utility)	0
Title. abstract. keywords: (Malaria OR Plasmodium OR Paludism)(congenita)((PCR AND (TBS OR microscopic OR microscopy))(sensitivity OR specificity)	0
Web of Science
Google scholar
allintitle: (Malaria OR Plasmodium OR Paludism) AND (pregnancy OR gestation) AND ((PCR AND (TBS OR microscopic OR microscopy) AND (validity OR utility)	0
allintitle: (Malaria OR Plasmodium OR Paludism) AND (pregnancy OR gestation) AND ((PCR AND (TBS OR microscopic OR microscopy) AND (sensitivity OR specificity)	0
allintitle: (Malaria OR Plasmodium OR Paludism) AND (placenta) AND ((PCR AND (TBS OR microscopic OR microscopy) AND (validity OR utility)	0
allintitle: (Malaria OR Plasmodium OR Paludism) AND (placenta) AND ((PCR AND (TBS OR microscopic OR microscopy) AND (sensitivity OR specificity)	0
allintitle: (Malaria OR Plasmodium OR Paludism) AND (congenita) AND ((PCR AND (TBS OR microscopic OR microscopy) AND (validity OR utility)	0
allintitle: (Malaria OR Plasmodium OR Paludism) AND (congenita) AND ((PCR AND (TBS OR microscopic OR microscopy) AND (sensitivity OR specificity)	0
Búsquedas manuales
Redalyc:
Campbell Collaboration /Cochrane Library
Malaria OR Plasmodium OR Paludism in Title Abstract Keyword AND pregnancy OR gestation in Title Abstract Keyword AND PCR AND (TBS OR microscopic OR microscopy) in Title Abstract Keyword AND validity OR utility in Title Abstract Keyword-(Word variations have been searched)	0
Malaria OR Plasmodium OR Paludism in All Text AND pregnancy OR gestation in Title Abstract Keyword AND PCR AND (TBS OR microscopic OR microscopy) in Title Abstract Keyword AND sensitivity OR specificity in Title Abstract Keyword - (Word variations have been searched)	11
Malaria OR Plasmodium OR Paludism in Title Abstract Keyword AND placenta in Title Abstract Keyword AND PCR AND (TBS OR microscopic OR microscopy) in Title Abstract Keyword AND validity OR utility in Title Abstract Keyword - (Word variations have been searched)	0
Malaria OR Plasmodium OR Paludism in Title Abstract Keyword AND placenta in Title Abstract Keyword AND PCR AND (TBS OR microscopic OR microscopy) in Title Abstract Keyword AND sensitivity OR specificity in Title Abstract Keyword - (Word variations have been searched)	4
Malaria OR Plasmodium OR Paludism in Title Abstract Keyword AND congenita in Title Abstract Keyword AND PCR AND (TBS OR microscopic OR microscopy) in Title Abstract Keyword AND validity OR utility in Title Abstract Keyword - (Word variations have been searched)	0
Malaria OR Plasmodium OR Paludism in Title Abstract Keyword AND congenita in Title Abstract Keyword AND PCR AND (TBS OR microscopic OR microscopy) in Title Abstract Keyword AND sensitivity OR specificity in Title Abstract Keyword - (Word variations have been searched)	0

## Sheet: Titulos 
PubMed
(((Malaria[Title/Abstract] OR Plasmodium[Title/Abstract] OR Paludism[Title/Abstract]) AND (pregnancy[Title/Abstract] OR gestation[Title/Abstract])) AND (PCR[Title/Abstract] AND (TBS[Title/Abstract] OR microscopic[Title/Abstract] OR microscopy[Title/Abstract]))) AND (sensitivity[Title/Abstract] OR specificity[Title/Abstract])
Diagnosing malaria in pregnancy: an update.
Systematic review and meta-analysis: rapid diagnostic tests versus placental histology. microscopy and PCR for malaria in pregnant women.
Accuracy of an HRP-2/panLDH rapid diagnostic test to detect peripheral and placental Plasmodium falciparum infection in Papua New Guinean women with anaemia or suspected malaria.
Evaluation of highly sensitive diagnostic tools for the detection of P. falciparum in pregnant women attending antenatal care visits in Colombia.
HRP2 and pLDH-Based Rapid Diagnostic Tests. Expert Microscopy. and PCR for Detection of Malaria Infection during Pregnancy and at Delivery in Areas of Varied Transmission: A Prospective Cohort Study in Burkina Faso and Uganda.
Low prevalence of laboratory-confirmed malaria in clinically diagnosed adult women from the Wakiso district of Uganda.
Placental Plasmodium falciparum malaria infection: operational accuracy of HRP2 rapid diagnostic tests in a malaria endemic setting
Interleukin-10 and soluble tumor necrosis factor receptor II are potential biomarkers of Plasmodium falciparum infections in pregnant women: a case-control study from Nanoro. Burkina Faso
Diagnostic accuracy of loop-mediated isothermal amplification (LAMP) for screening malaria in peripheral and placental blood samples from pregnant women in Colombia
Asymptomatic Plasmodium falciparum infection is associated with anaemia in pregnancy and can be more cost-effectively detected by rapid diagnostic test than by microscopy in Kinshasa. Democratic Republic of the Congo
Performance of four HRP-2/pLDH combination rapid diagnostic tests and field microscopy as screening tests for malaria in pregnancy in Indonesia: a cross-sectional study
Reliability of rapid diagnostic tests in diagnosing pregnancy-associated malaria in north-eastern Tanzania
Reliability of rapid diagnostic test for diagnosing peripheral and placental malaria in an area of unstable malaria transmission in Eastern Sudan
Pooled PCR testing strategy and prevalence estimation of submicroscopic infections using Bayesian latent class models in pregnant women receiving intermittent preventive treatment at Machinga District Hospital. Malawi. 2010
The Performance of a Rapid Diagnostic Test in Detecting Malaria Infection in Pregnant Women and the Impact of Missed Infections
(((Malaria[Title/Abstract] OR Plasmodium[Title/Abstract] OR Paludism[Title/Abstract]) AND (placenta[Title/Abstract])) AND (PCR[Title/Abstract] AND (TBS[Title/Abstract] OR microscopic[Title/Abstract] OR microscopy[Title/Abstract]))) AND (sensitivity[Title/Abstract] OR specificity[Title/Abstract])
Diagnosing malaria in pregnancy: an update.
Systematic review and meta-analysis: rapid diagnostic tests versus placental histology. microscopy and PCR for malaria in pregnant women
Interleukin-10 and soluble tumor necrosis factor receptor II are potential biomarkers of Plasmodium falciparum infections in pregnant women: a case-control study from Nanoro. Burkina Faso
Reliability of rapid diagnostic test for diagnosing peripheral and placental malaria in an area of unstable malaria transmission in Eastern Sudan
Pooled PCR testing strategy and prevalence estimation of submicroscopic infections using Bayesian latent class models in pregnant women receiving intermittent preventive treatment at Machinga District Hospital. Malawi. 2010
Science Direct
Title. abstract. keywords: (Malaria OR Plasmodium OR Paludism)(pregnancy OR gestation)((PCR AND (TBS OR microscopic OR microscopy))(sensitivity OR specificity)
Automated detection of haemozoin-containing monocytes for the diagnosis of malaria in microscopically negative cases during pregnancy
Plasmodium falciparum: PCR detection and genotyping of isolates from peripheral. placenta). and cord blood of pregnant Malawian women and their infants
Title. abstract. keywords: (Malaria OR Plasmodium OR Paludism)(placenta)((PCR AND (TBS OR microscopic OR microscopy))(sensitivity OR specificity)
Automated detection of haemozoin-containing monocytes for the diagnosis of malaria in microscopically negative cases during pregnancy
Plasmodium falciparum: PCR detection and genotyping of isolates from peripheral. placenta). and cord blood of pregnant Malawian women and their infants
Campbell Collaboration /Cochrane Library
Malaria OR Plasmodium OR Paludism in All Text AND pregnancy OR gestation in Title Abstract Keyword AND PCR AND (TBS OR microscopic OR microscopy) in Title Abstract Keyword AND sensitivity OR specificity in Title Abstract Keyword - (Word variations have been searched)
Interleukin-10 and soluble tumor necrosis factor receptor II are potential biomarkers of Plasmodium falciparum infections in pregnant women: a case-control study from Nanoro. Burkina Faso
The Performance of a Rapid Diagnostic Test in Detecting Malaria Infection in Pregnant Women and the Impact of Missed Infections
Screening for malaria in pregnancy with rdts by community health workers in nanoro. burkina faso
Malaria screening during pregnancy with RDTs performed by community health workers in Nanoro. Burkina Faso
How hidden can malaria be in pregnant women? diagnosis by microscopy. placental histology. polymerase chain reaction and detection of histidine-rich protein 2 in plasma
Scheduled screening versus preventive treatment for the control of malaria in pregnancy in Malawi: a randomized controlled trial
The performance of a rapid diagnostic test in detecting malaria infection in pregnant women and the impact of missed infections
Schistosomiasis Diagnosis Using a CAA Antigen Test
Randomized controlled trial of the Effect of intraVenous iron on Anaemia in Malawian Pregnant women in their third trimester: REVAMP-TT
P. Knowlesi Trial of Artesunate-mefloquine Versus Chloroquine
Evaluation of the prophylactic antimalarial activity of a single dose of DSM265 in non-immune healthy adult volunteers by controlled human malaria infection with PfSPZ Challenge
Malaria OR Plasmodium OR Paludism in Title Abstract Keyword AND placenta in Title Abstract Keyword AND PCR AND (TBS OR microscopic OR microscopy) in Title Abstract Keyword AND sensitivity OR specificity in Title Abstract Keyword - (Word variations have been searched)
Interleukin-10 and soluble tumor necrosis factor receptor II are potential biomarkers of Plasmodium falciparum infections in pregnant women: a case-control study from Nanoro. Burkina Faso
How hidden can malaria be in pregnant women? diagnosis by microscopy. placental histology. polymerase chain reaction and detection of histidine-rich protein 2 in plasma
The performance of a rapid diagnostic test in detecting malaria infection in pregnant women and the impact of missed infections
Scheduled screening versus preventive treatment for the control of malaria in pregnancy in Malawi: a randomized controlled trial
Búsqueda manual
Comparison of real-time PCR and microscopy for malaria parasite detection in Malawian pregnant women
Diagnosis of Gestational. Congenital. and Placental Malaria in Colombia: Comparison of the Efficacy of Microscopy. Nested Polymerase Chain Reaction. and Histopathology

## Sheet: Tamización-Elección 
No es estudio original
Diagnosing malaria in pregnancy: an update.
Systematic review and meta-analysis: rapid diagnostic tests versus placental histology. microscopy and PCR for malaria in pregnant women.
No es en gestantes
Low prevalence of laboratory-confirmed malaria in clinically diagnosed adult women from the Wakiso district of Uganda.
No es sobre MAE
Schistosomiasis Diagnosis Using a CAA Antigen Test
No es sobre evaluación de pruebas diagnóstica
Evaluation of the prophylactic antimalarial activity of a single dose of DSM265 in non-immune healthy adult volunteers by controlled human malaria infection with PfSPZ Challenge
Interleukin-10 and soluble tumor necrosis factor receptor II are potential biomarkers of Plasmodium falciparum infections in pregnant women: a case-control study from Nanoro. Burkina Faso
P. Knowlesi Trial of Artesunate-mefloquine Versus Chloroquine
Randomized controlled trial of the Effect of intraVenous iron on Anaemia in Malawian Pregnant women in their third trimester: REVAMP-TT
Scheduled screening versus preventive treatment for the control of malaria in pregnancy in Malawi: a randomized controlled trial
No emplea PCR
Placental Plasmodium falciparum malaria infection: operational accuracy of HRP2 rapid diagnostic tests in a malaria endemic setting
Automated detection of haemozoin-containing monocytes for the diagnosis of malaria in microscopically negative cases during pregnancy
Screening for malaria in pregnancy with rdts by community health workers in nanoro. burkina faso
El estandar es histopatología
Plasmodium falciparum: PCR detection and genotyping of isolates from peripheral. placenta). and cord blood of pregnant Malawian women and their infants
Pooled PCR testing strategy and prevalence estimation of submicroscopic infections using Bayesian latent class models in pregnant women receiving intermittent preventive treatment at Machinga District Hospital. Malawi. 2010
The Performance of a Rapid Diagnostic Test in Detecting Malaria Infection in Pregnant Women and the Impact of Missed Infections
Sólo evalua RDT
Malaria screening during pregnancy with RDTs performed by community health workers in Nanoro. Burkina Faso
No evalua GG
Comparison of real-time PCR and microscopy for malaria parasite detection in Malawian pregnant women
Otras tipologías n = 12
